# Supplementary material for: The BAF chromatin remodeler synergizes with RNA polymerase II and transcription factors to evict nucleosomes
Source: Nat Genet. 2023 Dec 4;56(1):100–11. doi: 10.1038/s41588-023-01603-8 (PMC10786724; doi:10.1038/s41588-023-01603-8)
Supplement: Supplementary file 3 — High-throughput sequencing primer information and indexes. [file 41588_2023_1603_MOESM3_ESM.xlsx]

## Sheet: Library structure
Supplementary Data 1.1: Final Library Structure
5'-AATGATACGGCGACCACCGAGATCTACAC(8bp i5 barcode*)TCGTCGGCAGCGTCAGATGTGTATAAGAGACAGXXX...XXXCTGTCTCTTATACACATCTCCGAGCCCACGAGAC(8bp i7 barcode)ATCTCGTATGCCGTCTTCTGCTTG -3'
3'-TTACTATGCCGCTGGTGGCTCTAGATGTG(8bp i5 barcode*)AGCAGCCGTCGCAGTCTACACATATTCTCTGTCXXX...XXXGACAGAGAATATGTGTAGAGGCTCGGGTGCTCTG(8bp i7 barcode)TAGAGCATACGGCAGAAGACGAAC -5'
19-mer mosaic end DNA (bottom): AGATGTGTATAAGAGACAG
Illumina Nextera Read 1 primer: 5'- TCGTCGGCAGCGTCAGATGTGTATAAGAGACAG -3'
Illumina Nextera Read 2 primer: 5'- GTCTCGTGGGCTCGGAGATGTGTATAAGAGACAG -3'
Illumina P5 adapter: 5'- AATGATACGGCGACCACCGAGATCTACAC -3'
Illumina P7 adapter: 5'- CAAGCAGAAGACGGCATACGAGAT -3'

## Sheet: i5_Barcoded_PCR_primers
Supplementary Data 1.2
Custom Barcodes Adapter 1 (index i5):	Index	Primer Sequence
Ad1.97	TGATGGCC	AATGATACGGCGACCACCGAGATCTACACTGATGGCCTCGTCGGCAGCGTCAGATGTGTAT	Sandipan
Ad1.98	CGGCACGA	AATGATACGGCGACCACCGAGATCTACACCGGCACGATCGTCGGCAGCGTCAGATGTGTAT	Sandipan
Ad1.99	GCCATAAT	AATGATACGGCGACCACCGAGATCTACACGCCATAATTCGTCGGCAGCGTCAGATGTGTAT	Sandipan
Ad1.100	AATGCTTG	AATGATACGGCGACCACCGAGATCTACACAATGCTTGTCGTCGGCAGCGTCAGATGTGTAT	Sandipan
Buenrostro et al. 2015
https://doi.org/10.1038/nature14590

## Sheet: i7_Barcoded_PCR_primers
Supplementary Data 1.3
Custom Barcodes Adapter 2 (index i7):	Index	Primer Sequence
Ad2.1	TAAGGCGA	CAAGCAGAAGACGGCATACGAGATTCGCCTTAGTCTCGTGGGCTCGGAGATGTG
Ad2.2	CGTACTAG	CAAGCAGAAGACGGCATACGAGATCTAGTACGGTCTCGTGGGCTCGGAGATGTG
Ad2.3	AGGCAGAA	CAAGCAGAAGACGGCATACGAGATTTCTGCCTGTCTCGTGGGCTCGGAGATGTG
Ad2.4	TCCTGAGC	CAAGCAGAAGACGGCATACGAGATGCTCAGGAGTCTCGTGGGCTCGGAGATGTG
Ad2.5	GGACTCCT	CAAGCAGAAGACGGCATACGAGATAGGAGTCCGTCTCGTGGGCTCGGAGATGTG
Ad2.6	TAGGCATG	CAAGCAGAAGACGGCATACGAGATCATGCCTAGTCTCGTGGGCTCGGAGATGTG
Ad2.7	CTCTCTAC	CAAGCAGAAGACGGCATACGAGATGTAGAGAGGTCTCGTGGGCTCGGAGATGTG
Ad2.8	CAGAGAGG	CAAGCAGAAGACGGCATACGAGATCCTCTCTGGTCTCGTGGGCTCGGAGATGTG
Ad2.9	GCTACGCT	CAAGCAGAAGACGGCATACGAGATAGCGTAGCGTCTCGTGGGCTCGGAGATGTG
Ad2.10	CGAGGCTG	CAAGCAGAAGACGGCATACGAGATCAGCCTCGGTCTCGTGGGCTCGGAGATGTG
Ad2.11	AAGAGGCA	CAAGCAGAAGACGGCATACGAGATTGCCTCTTGTCTCGTGGGCTCGGAGATGTG
Ad2.12	GTAGAGGA	CAAGCAGAAGACGGCATACGAGATTCCTCTACGTCTCGTGGGCTCGGAGATGTG
Ad2.13	TGGATCTG	CAAGCAGAAGACGGCATACGAGATCAGATCCAGTCTCGTGGGCTCGGAGATGTG
Ad2.14	CCGTTTGT	CAAGCAGAAGACGGCATACGAGATACAAACGGGTCTCGTGGGCTCGGAGATGTG
Ad2.15	TGCTGGGT	CAAGCAGAAGACGGCATACGAGATACCCAGCAGTCTCGTGGGCTCGGAGATGTG
Ad2.16	AGGTTGGG	CAAGCAGAAGACGGCATACGAGATCCCAACCTGTCTCGTGGGCTCGGAGATGTG
Ad2.17	GTGTGGTG	CAAGCAGAAGACGGCATACGAGATCACCACACGTCTCGTGGGCTCGGAGATGTG
Ad2.18	TGGGTTTC	CAAGCAGAAGACGGCATACGAGATGAAACCCAGTCTCGTGGGCTCGGAGATGTG
Ad2.19	TGGTCACA	CAAGCAGAAGACGGCATACGAGATTGTGACCAGTCTCGTGGGCTCGGAGATGTG
Ad2.20	TTGACCCT	CAAGCAGAAGACGGCATACGAGATAGGGTCAAGTCTCGTGGGCTCGGAGATGTG
Ad2.21	CGCGGACA	CAAGCAGAAGACGGCATACGAGATTGTCCGCGGTCTCGTGGGCTCGGAGATGTG
Ad2.22	TTCCATAT	CAAGCAGAAGACGGCATACGAGATATATGGAAGTCTCGTGGGCTCGGAGATGTG
Ad2.23	AATTCGTT	CAAGCAGAAGACGGCATACGAGATAACGAATTGTCTCGTGGGCTCGGAGATGTG
Ad2.24	GGCGTCGA	CAAGCAGAAGACGGCATACGAGATTCGACGCCGTCTCGTGGGCTCGGAGATGTG
Ad2.25	ACAAAGTG	CAAGCAGAAGACGGCATACGAGATCACTTTGTGTCTCGTGGGCTCGGAGATGTG
Ad2.26	TACTTGAA	CAAGCAGAAGACGGCATACGAGATTTCAAGTAGTCTCGTGGGCTCGGAGATGTG
Ad2.27	GTGATAGC	CAAGCAGAAGACGGCATACGAGATGCTATCACGTCTCGTGGGCTCGGAGATGTG
Ad2.28	AGTAGATT	CAAGCAGAAGACGGCATACGAGATAATCTACTGTCTCGTGGGCTCGGAGATGTG
Ad2.29	ATTGCCGG	CAAGCAGAAGACGGCATACGAGATCCGGCAATGTCTCGTGGGCTCGGAGATGTG
Ad2.30	TTGCTAAG	CAAGCAGAAGACGGCATACGAGATCTTAGCAAGTCTCGTGGGCTCGGAGATGTG
Ad2.31	ATAAGTTA	CAAGCAGAAGACGGCATACGAGATTAACTTATGTCTCGTGGGCTCGGAGATGTG
Ad2.32	ATCACTCG	CAAGCAGAAGACGGCATACGAGATCGAGTGATGTCTCGTGGGCTCGGAGATGTG
Ad2.33	GTTAACAG	CAAGCAGAAGACGGCATACGAGATCTGTTAACGTCTCGTGGGCTCGGAGATGTG
Ad2.34	AATGGTAG	CAAGCAGAAGACGGCATACGAGATCTACCATTGTCTCGTGGGCTCGGAGATGTG
Ad2.35	GAGCACGT	CAAGCAGAAGACGGCATACGAGATACGTGCTCGTCTCGTGGGCTCGGAGATGTG
Ad2.36	TTTCGTCA	CAAGCAGAAGACGGCATACGAGATTGACGAAAGTCTCGTGGGCTCGGAGATGTG
Ad2.37	CAAGAATT	CAAGCAGAAGACGGCATACGAGATAATTCTTGGTCTCGTGGGCTCGGAGATGTG
Ad2.38	GAAATGCC	CAAGCAGAAGACGGCATACGAGATGGCATTTCGTCTCGTGGGCTCGGAGATGTG
Ad2.39	AACGCCAT	CAAGCAGAAGACGGCATACGAGATATGGCGTTGTCTCGTGGGCTCGGAGATGTG
Ad2.40	CCTCGCAG	CAAGCAGAAGACGGCATACGAGATCTGCGAGGGTCTCGTGGGCTCGGAGATGTG
Ad2.41	TACACCTC	CAAGCAGAAGACGGCATACGAGATGAGGTGTAGTCTCGTGGGCTCGGAGATGTG
Ad2.42	GGTCATTT	CAAGCAGAAGACGGCATACGAGATAAATGACCGTCTCGTGGGCTCGGAGATGTG
Ad2.43	CAATCTTA	CAAGCAGAAGACGGCATACGAGATTAAGATTGGTCTCGTGGGCTCGGAGATGTG
Ad2.44	TGTGCCTT	CAAGCAGAAGACGGCATACGAGATAAGGCACAGTCTCGTGGGCTCGGAGATGTG
Ad2.45	TCTTATTA	CAAGCAGAAGACGGCATACGAGATTAATAAGAGTCTCGTGGGCTCGGAGATGTG
Ad2.46	GACTTAGT	CAAGCAGAAGACGGCATACGAGATACTAAGTCGTCTCGTGGGCTCGGAGATGTG
Ad2.47	AGACCAGC	CAAGCAGAAGACGGCATACGAGATGCTGGTCTGTCTCGTGGGCTCGGAGATGTG
Ad2.48	AAATACAG	CAAGCAGAAGACGGCATACGAGATCTGTATTTGTCTCGTGGGCTCGGAGATGTG
Ad2.49	TTATGAAA	CAAGCAGAAGACGGCATACGAGATTTTCATAAGTCTCGTGGGCTCGGAGATGTG
Ad2.50	CTTGGGTC	CAAGCAGAAGACGGCATACGAGATGACCCAAGGTCTCGTGGGCTCGGAGATGTG
Ad2.51	CCAAATAA	CAAGCAGAAGACGGCATACGAGATTTATTTGGGTCTCGTGGGCTCGGAGATGTG
Ad2.52	GCGTTAAA	CAAGCAGAAGACGGCATACGAGATTTTAACGCGTCTCGTGGGCTCGGAGATGTG
Ad2.53	CATCCTGT	CAAGCAGAAGACGGCATACGAGATACAGGATGGTCTCGTGGGCTCGGAGATGTG
Ad2.54	GGAGTAAG	CAAGCAGAAGACGGCATACGAGATCTTACTCCGTCTCGTGGGCTCGGAGATGTG
Ad2.55	GACGCTCC	CAAGCAGAAGACGGCATACGAGATGGAGCGTCGTCTCGTGGGCTCGGAGATGTG
Ad2.56	TTCGCGGC	CAAGCAGAAGACGGCATACGAGATGCCGCGAAGTCTCGTGGGCTCGGAGATGTG
Ad2.57	CGGTTCCC	CAAGCAGAAGACGGCATACGAGATGGGAACCGGTCTCGTGGGCTCGGAGATGTG
Ad2.58	ACCGGCTA	CAAGCAGAAGACGGCATACGAGATTAGCCGGTGTCTCGTGGGCTCGGAGATGTG
Ad2.59	CTCATGGG	CAAGCAGAAGACGGCATACGAGATCCCATGAGGTCTCGTGGGCTCGGAGATGTG
Ad2.60	TTTAATGC	CAAGCAGAAGACGGCATACGAGATGCATTAAAGTCTCGTGGGCTCGGAGATGTG
Ad2.61	AAACGGTC	CAAGCAGAAGACGGCATACGAGATGACCGTTTGTCTCGTGGGCTCGGAGATGTG
Ad2.62	GATCCAAA	CAAGCAGAAGACGGCATACGAGATTTTGGATCGTCTCGTGGGCTCGGAGATGTG
Ad2.63	ATGATGAT	CAAGCAGAAGACGGCATACGAGATATCATCATGTCTCGTGGGCTCGGAGATGTG
Ad2.64	CCAACACG	CAAGCAGAAGACGGCATACGAGATCGTGTTGGGTCTCGTGGGCTCGGAGATGTG
Ad2.65	TAACAACA	CAAGCAGAAGACGGCATACGAGATTGTTGTTAGTCTCGTGGGCTCGGAGATGTG
Ad2.66	GGTAAACC	CAAGCAGAAGACGGCATACGAGATGGTTTACCGTCTCGTGGGCTCGGAGATGTG
Ad2.67	CATCGACC	CAAGCAGAAGACGGCATACGAGATGGTCGATGGTCTCGTGGGCTCGGAGATGTG
Ad2.68	ATGGGAAC	CAAGCAGAAGACGGCATACGAGATGTTCCCATGTCTCGTGGGCTCGGAGATGTG
Ad2.69	CGGCCAAT	CAAGCAGAAGACGGCATACGAGATATTGGCCGGTCTCGTGGGCTCGGAGATGTG
Ad2.70	GGGAATGA	CAAGCAGAAGACGGCATACGAGATTCATTCCCGTCTCGTGGGCTCGGAGATGTG
Ad2.71	GTATTCGG	CAAGCAGAAGACGGCATACGAGATCCGAATACGTCTCGTGGGCTCGGAGATGTG
Ad2.72	TCAGCTAT	CAAGCAGAAGACGGCATACGAGATATAGCTGAGTCTCGTGGGCTCGGAGATGTG
Ad2.73	ATTTATCT	CAAGCAGAAGACGGCATACGAGATAGATAAATGTCTCGTGGGCTCGGAGATGTG
Ad2.74	ACAGTTGC	CAAGCAGAAGACGGCATACGAGATGCAACTGTGTCTCGTGGGCTCGGAGATGTG
Ad2.75	CCCGAGAT	CAAGCAGAAGACGGCATACGAGATATCTCGGGGTCTCGTGGGCTCGGAGATGTG
Ad2.76	TAATGTCT	CAAGCAGAAGACGGCATACGAGATAGACATTAGTCTCGTGGGCTCGGAGATGTG
Ad2.77	GCCAATTC	CAAGCAGAAGACGGCATACGAGATGAATTGGCGTCTCGTGGGCTCGGAGATGTG
Ad2.78	CGCCGTGC	CAAGCAGAAGACGGCATACGAGATGCACGGCGGTCTCGTGGGCTCGGAGATGTG
Ad2.79	CTGACCGA	CAAGCAGAAGACGGCATACGAGATTCGGTCAGGTCTCGTGGGCTCGGAGATGTG
Ad2.80	CATTTCGA	CAAGCAGAAGACGGCATACGAGATTCGAAATGGTCTCGTGGGCTCGGAGATGTG
Ad2.81	GCTTGCCA	CAAGCAGAAGACGGCATACGAGATTGGCAAGCGTCTCGTGGGCTCGGAGATGTG
Ad2.82	TTCTACCA	CAAGCAGAAGACGGCATACGAGATTGGTAGAAGTCTCGTGGGCTCGGAGATGTG
Ad2.83	ACGTGACG	CAAGCAGAAGACGGCATACGAGATCGTCACGTGTCTCGTGGGCTCGGAGATGTG
Ad2.84	TGTCCGCG	CAAGCAGAAGACGGCATACGAGATCGCGGACAGTCTCGTGGGCTCGGAGATGTG
Ad2.85	TTAAACTT	CAAGCAGAAGACGGCATACGAGATAAGTTTAAGTCTCGTGGGCTCGGAGATGTG
Ad2.86	ACCACAAC	CAAGCAGAAGACGGCATACGAGATGTTGTGGTGTCTCGTGGGCTCGGAGATGTG
Ad2.87	GCCTCTGG	CAAGCAGAAGACGGCATACGAGATCCAGAGGCGTCTCGTGGGCTCGGAGATGTG
Ad2.88	TCGCCCAC	CAAGCAGAAGACGGCATACGAGATGTGGGCGAGTCTCGTGGGCTCGGAGATGTG
Ad2.89	CACTAGGC	CAAGCAGAAGACGGCATACGAGATGCCTAGTGGTCTCGTGGGCTCGGAGATGTG
Ad2.90	TCGAAGCC	CAAGCAGAAGACGGCATACGAGATGGCTTCGAGTCTCGTGGGCTCGGAGATGTG
Ad2.91	GCATGTAC	CAAGCAGAAGACGGCATACGAGATGTACATGCGTCTCGTGGGCTCGGAGATGTG
Ad2.92	GTTCGAGT	CAAGCAGAAGACGGCATACGAGATACTCGAACGTCTCGTGGGCTCGGAGATGTG
Ad2.93	CCGGGCGC	CAAGCAGAAGACGGCATACGAGATGCGCCCGGGTCTCGTGGGCTCGGAGATGTG
Ad2.94	AGATTTAA	CAAGCAGAAGACGGCATACGAGATTTAAATCTGTCTCGTGGGCTCGGAGATGTG
Ad2.95	CACCATTG	CAAGCAGAAGACGGCATACGAGATCAATGGTGGTCTCGTGGGCTCGGAGATGTG
Ad2.96	AATAAGAC	CAAGCAGAAGACGGCATACGAGATGTCTTATTGTCTCGTGGGCTCGGAGATGTG
Buenrostro et al. 2015
https://doi.org/10.1038/nature14590

## Sheet: UDI_i7_&_i5_Barcodes
Supplementary Data 1.4
Index Name	i7 Barcode	i5 Barcode
UDI_1	CCGCGGTT	AGCGCTAG
UDI_2	TTATAACC	AGGTGCGT
UDI_3	GGACTTGG	CCAACAGA
UDI_4	AAGTCCAA	TTGGTGAG
UDI_5	ATCCACTG	TATAACCT
UDI_6	CAAGCTAG	GCGCCTGT
UDI_7	AGTTCAGG	ACTCTATG
UDI_8	TCTCTACT	GTCTCGCA
UDI_9	CCAAGTCT	GGAGTACT
UDI_10	TTGGACTC	GTTAATTG
UDI_11	AATCCGGA	GGTTATAA
UDI_12	ATGTAAGT	CCAAGTCC
UDI_13	GTCGGAGC	TTGGACTT
UDI_14	CTTGGTAT	CAGTGGAT
UDI_15	TCCAACGC	TGACAAGC
UDI_16	GGCATTCT	CCTGAACT
UDI_17	AATGCCTC	TTCAGGTC
UDI_18	TACCGAGG	AGTAGAGA
UDI_19	CGTTAGAA	GACGAGAG
UDI_20	AGCCTCAT	CTTAAGCC
UDI_21	GATTCTGC	CTGTATTA
UDI_22	TCGTAGTG	TCACGCCG
UDI_23	CTACGACA	GTCCGTGC
UDI_24	TAAGTGGT	AAGGTACC
UDI_25	ATATGGAT	GGAACGTT
UDI_26	GCGCAAGC	AATTCTGC
UDI_27	AAGATACT	GGCCTCAT
UDI_28	GGAGCGTC	ATCTTAGT
UDI_29	ACCTTGGC	GCTCCGAC
UDI_30	GCGCTCTA	TCCTGTAA
UDI_31	AACAGGTT	CCTCGGTA
UDI_32	GAATGAGA	TTCTAACG
UDI_33	GATCTATC	ATGAGGCT
UDI_34	AGCTCGCT	CACTACGA
UDI_35	ACACTAAG	TGTCGTAG
UDI_36	GTGTCGGA	GTTGTCCG
UDI_37	TTCCTGTT	ATCCATAT
UDI_38	CCTTCACC	GCTTGCGC
UDI_39	ATTGTGAA	AGTATCTT
UDI_40	ACTCGTGT	GACGCTCC
UDI_41	GTCTACAC	CATGCCAT
UDI_42	CAATTAAC	TGCATTGC
UDI_43	TGGCCGGT	TGCCACCA
UDI_44	AGTACTCC	ACGCCGCA
UDI_45	GACGTCTT	GATAGATC
UDI_46	TGCGAGAC	CAGTTCCG
UDI_47	GTGAATAT	TGACCTTA
UDI_48	GGTCACGA	CTAGGCAA
